# Supplementary material for: Developing a typology of interventions to support doctors’ mental health and wellbeing
Source: BMC Health Serv Res. 2024 May 3;24:573. doi: 10.1186/s12913-024-10884-6 (PMC11067176; doi:10.1186/s12913-024-10884-6)
Supplement: Supplementary file 1 — Additional file 1. Mapping tool with worked examples. [file 12913_2024_10884_MOESM1_ESM.xlsx]

## Sheet: Working model with examples
	Intervention information								Workplace Improvements							Increasing Personal Resources									Problem-resolution focused
	Intervention name	Level of intervention	Target group(s)	Delivering organisation	Formal/ informal	Staff involvement in co-design	Voluntary/ Mandatory	Multimodal	Measuring and monitoring	Physical/ environment	Organisation of work	Social	Personal support	Cultural/ leadership	Other	Psychological health knowledge, skills and attitudes		Physical health knowledge, skills and attitudes		Role-related knowledge, skills and attitudes		Knowledge, skills and attitudes for non-work issues		Other	Support for mental health problems	Support for physical health problems	Support for non-work problems	Other
		e.g. National/ trust/ hospital/ particular department	eg doctors/ healthcare staff/ all staff	e.g. NHS/ external	Formal - e.g. planned, arranged, manager-led. Informal - e.g. adhoc, staff-led	(Yes/No)	Whether individuals can opt in or out	(Yes/No) This is to record interventions that have multiple strands	Increasing workplace awareness of wellbeing issues (e.g. survey of staff wellbeing)	Improving the physical environment and workplace provision. (E.g. break rooms, catering facilities, parking, IT systems.)	Improving how work is managed within the organisation. (E.g. shift patterns, rota/leave arrangements, protected breaks).	Improving the social connections or team working aspects of the workplace. (E.g. discussion groups, team working)	Improving levels of person-person support (e.g. mentoring, buddying, coaching)	Improving the workplace culture/ increasing leadership awareness/ skills around wellbeing.	A place to capture anything not covered by the other categories while we are doing the typology work.	Information and training to develop psychological self-care. (E.g. knowledge - stress awareness, self-compassion, coping strategies; skills -. mindfulness, yoga, relaxation).		Information and training to support physical self-care. (E.g. knowledge - physical health checks and advice, nutrition advice ; skills - exercise opportunities).		Information and training to support how someone does their job. (E.g. communication skills training, conflict management, technical skills. Knowledge/skills divide based on theory/practice)		Information/training provided proactively on non-work aspects ( e.g. pensions advice, proactive financial advice)		A place to capture anything not covered by the other categories while we are doing the typology work.	Interventions to resolve specific mental health problems, (e.g. employee assistance programmes, counselling, time off work for depression)	Interventions to resolve specific physical health problems (e.g. physiotherapy for back pain, time off work for back pain).	Interventions to resolve non-work related problems, e.g. debt advice, domestic abuse helpline)	A place to capture anything not covered by the other categories while we are doing the typology work.
																Knowledge/ information	Skills based/ practice	Knowledge/ information	Skills based/ practice	Knowledge/ information	Skills based/ practice	Knowledge/ information	Skills based/ practice
	Work-focused discussion groups (Allen et al., 2017)	Department (O&G)	Doctors	Researchers	Formal	No	V					***G				*** G				** G
	Mindfulness-Based Stress Reduction (Goodman et al., 2012)	Regional	Healthcare staff	Mindfulness practitioners	Formal	No	V									*** G	*** B
	Burnout Battery (Deng et al., 2016)	Department	Doctors and nurses	Researchers	Formal	No	V		*** I											*** G
	Resilience recommendations (Epstein & Krasner, 2013)	National	Doctors	Hospitals and medical schools	Both	No	V	Y				** G				*** I	*** I		** I
	Wellness Program (Ey et al., 2013)	Hospital	Doctors	Hospital faculty	Formal	No	V	Y	** I			** G					** I								*** I
	Medical care model for trainees (Carvour et al., 2016)	Hospital	Junior doctors	Hospital	Formal	No	V	Y		*** I	*** I															*** I
	Mentoring program (Roberts et al., 2002)	Regional	Newly qualified consultants	Royal College of Psychiatrists	Formal	Yes	V	Y			* I	* I	*** I	** I			* I			* I			* I		* I	* I	* I
